# Supplementary material for: Commercial Bio-Packaging to Preserve the Quality and Extend the Shelf-Life of Vegetables: The Case-Study of Pumpkin Samples Studied by a Multimethodological Approach
Source: Foods. 2021 Oct 14;10(10):2440. doi: 10.3390/foods10102440 (PMC8535681; doi:10.3390/foods10102440)
Supplement: Supplementary file 1 [file foods-10-02440-s001.zip]

Archive with 1 entries (1 files):
- foods-1401193-supplementary.pdf
